# Supplementary material for: Synthesis, Antibacterial and Anthelmintic Activity of Novel 3-(3-Pyridyl)-oxazolidinone-5-methyl Ester Derivatives
Source: Molecules. 2022 Feb 7;27(3):1103. doi: 10.3390/molecules27031103 (PMC8839302; doi:10.3390/molecules27031103)
Supplement: Supplementary file 1 [file molecules-27-01103-s001.zip]

Archive with 1 entries (1 files):
- molecules-1549096-supplementary.pdf
